# Supplementary material for: Geriatric Assessment of Older Patients Receiving Trabectedin in First-Line Treatment for Advanced Soft Tissue Sarcomas: The E-TRAB Study from The German Interdisciplinary Sarcoma Group (GISG-13)
Source: Cancers (Basel). 2024 Jan 28;16(3):558. doi: 10.3390/cancers16030558 (PMC10854510; doi:10.3390/cancers16030558)
Supplement: Supplementary file 1 [file cancers-16-00558-s001.zip]

Archive with 1 entries (1 files):
- cancers-2825396-supplementary.pdf
